# Supplementary material for: Increasing medication assisted treatment in rural primary care practice: a qualitative comparative analysis from IT MATTTRs Colorado
Source: Front Med (Lausanne). 2024 Oct 2;11:1450672. doi: 10.3389/fmed.2024.1450672 (PMC11479968; doi:10.3389/fmed.2024.1450672)
Supplement: Supplementary file 2 [file Data_Sheet_1.xlsx]

## Sheet: Sheet1
	Descriptive	Descriptive	Descriptive	Descriptive	Any	Any	Any	FU	FU	FU	CONDITION	CONDITION	OUTCOME	NOT DO MAT MAKE SENSE? (NOTES)
Practice ID	In health system	Lg # pts with OUD in pract	No local accessible MAT	BH in practice	Clinician w MAT exp	Strong community need	Practice change capacity	Leadership buy-in for MAT	Key person	Good exp with training	ECHO	SOUND	PROVIDING MAT
40002
40013
41023
42014
42354
43004
43015
44005
49001
49003
(2ND ONE)
49021
50101
50201
51601
(OVERLAP WITH ABOVE)
50301
50507
50511
50802
51106
51109
51102
(OVERLAP WITH ABOVE)
51301
51401
51801
51903
51904
51905
51909
51910
51914
52002
52008
(OVERLAP WITH ABOVE)
52003
52005
52006
52007
52101
52302
52303
52401
52505
